# Supplementary material for: Case Report: Novel mutations in TBC1D24 are associated with autosomal dominant tonic-clonic and myoclonic epilepsy and recessive Parkinsonism, psychosis, and intellectual disability
Source: F1000Res. 2017 Apr 24;6:553. [Version 1] doi: 10.12688/f1000research.10588.1 (PMC5473401; doi:10.12688/f1000research.10588.1)
Supplement: Supplementary file 2 [file f1000research-6-11410-s0001.tgz]

Archive with 1 entries (1 files):
- c9fd522b-42db-4198-8275-86f01b83f710.mp4
